# Supplementary material for: SynLeGG: analysis and visualization of multiomics data for discovery of cancer ‘Achilles Heels’ and gene function relationships
Source: Nucleic Acids Res. 2021 May 17;49(W1):W613–8. doi: 10.1093/nar/gkab338 (PMC8265155; doi:10.1093/nar/gkab338)
Supplement: gkab338_Supplemental_Files [file gkab338_supplemental_files.zip]

Archive with 2 entries (2 files):
- SupplementaryData_S1.txt
- Wappett_etal_Supplementary_Information.pdf
