# Supplementary material for: SynLeGG: analysis and visualization of multiomics data for discovery of cancer ‘Achilles Heels’ and gene function relationships
Source: Nucleic Acids Res. 2021 May 17;49(W1):W613–8. doi: 10.1093/nar/gkab338 (PMC8265155; doi:10.1093/nar/gkab338)
Supplement: gkab338_Supplemental_Files [file gkab338_supplemental_files.zip › SupplementaryData_S1.txt]

## R Implementation of DAISY ##
## DAISY is described in Jerby-Arnon et al. (2014) Cell, 158, 1199-1209.
## https://pubmed.ncbi.nlm.nih.gov/25171417/
## @author Mark Wappett produced this implementation but did not develop the DAISY method

## The computer code below is provided for use according to the terms and conditions given at the end of this file


# Libraries
library(dplyr)
library(parallel)
library(matrixTests)

# Load in depmap objects and parse into starting points for script
achilles <- read.csv("Achilles_gene_effect.csv", stringsAsFactors=FALSE, check.names=FALSE)
mD <- read.csv("sample_info.csv", stringsAsFactors=FALSE, check.names=FALSE)
mD2 <- mD[,c(1:2, 16)]

achilles2 <- merge(mD2, achilles, by.x="DepMap_ID", by.y="DepMap_ID")
rownames(achilles2) <- achilles2[,2]
achilles2 <- achilles2[,-c(1:3)]
achilles2 <- as.data.frame(t(achilles2), stringsAsFactors=FALSE)
rownames(achilles2) <- unlist(lapply(strsplit(rownames(achilles2), split=" "), function(x) { x <- x[1]}))
mD3 <- mD2[which(mD2[,2] %in% colnames(achilles2)),]

# DepMap Data processing
exprsData <- read.csv("CCLE_expression.csv", stringsAsFactors=FALSE, check.names=FALSE)
mD <- read.csv("sample_info.csv", stringsAsFactors=FALSE, check.names=FALSE)
mD2 <- mD[,c(1:2, 16)]

exprsData2 <- merge(mD2, exprsData, by.x="DepMap_ID", by.y="DepMap_ID")
rownames(exprsData2) <- exprsData2[,2]
exprsData2 <- exprsData2[,-c(1:3)]
exprsData2 <- as.data.frame(t(exprsData2), stringsAsFactors=FALSE)
rownames(exprsData2) <- unlist(lapply(strsplit(rownames(exprsData2), split=" "), function(x) { x <- x[1]}))
mD3 <- mD2[which(mD2[,2] %in% colnames(exprsData2)),]

# Expression / ceres data matching
ceresDataTest <- achilles2[,which(colnames(achilles2) %in% colnames(exprsData2))]
ccleNorm <- exprsData2[,which(colnames(exprsData2) %in% colnames(ceresDataTest))]

# Copy Number Data Processing
copyData <- read.csv("CCLE_gene_cn.csv", stringsAsFactors=FALSE, check.names=FALSE)
mD <- read.csv("sample_info.csv", stringsAsFactors=FALSE, check.names=FALSE)
mD2 <- mD[,c(1:2, 16)]

copyData2 <- merge(mD2, copyData, by.x="DepMap_ID", by.y="DepMap_ID")
rownames(copyData2) <- copyData2[,2]
copyData2 <- copyData2[,-c(1:3)]
copyData2 <- as.data.frame(t(copyData2), stringsAsFactors=FALSE)
rownames(copyData2) <- unlist(lapply(strsplit(rownames(copyData2), split=" "), function(x) { x <- x[1]}))
mD3 <- mD2[which(mD2[,2] %in% colnames(copyData2)),]
copyData3 <- 2^copyData2

# Match to RNA-Seq data by cell line (783 lines)
copyData4 <- copyData3[,which(colnames(copyData3) %in% colnames(ccleNorm))]

# Define copy number loss populations & filter
l1 <- apply(copyData4, 1, function(x) length(x [x < 1.5])) # 2=diploid, min value = 1
copyDataSUB <- copyData4[which(l1 > 2),]
copyDataSUB <- copyDataSUB[which(rownames(copyDataSUB) %in% rownames(ccleNorm)),]

# Wilcoxon_test: generate a list
daisyOUT <- mclapply(1:dim(copyDataSUB)[1], function(x) {
  lenLoss <- length(colnames(copyDataSUB[x,which(copyDataSUB[1,] < 1.5)]))
  ceresDataTest <- ceresData3[,c(colnames(copyDataSUB[x,which(copyDataSUB[x,] < 1.5)]), colnames(copyDataSUB[x,-which(copyDataSUB[x,] < 1.5)]))]
  fc1 <- apply(ceresDataTest, 1, function(y) mean(as.numeric(y[1:lenLoss])) - mean(as.numeric(y[(lenLoss+1):dim(ceresDataTest)[2]])))
  pv1 <- row_wilcoxon_twosample(ceresDataTest[,1:lenLoss], ceresDataTest[,(lenLoss+1):dim(ceresDataTest)[2]])$pvalue
  df1 <- as.data.frame(cbind(fc1, pv1), stringsAsFactors=FALSE)
  df2 <- df1[which(df1[,1] < -0.1 & df1[,2] < 0.1),]
  if(dim(df2)[1] > 0)
  {
    df2$gene <- rownames(copyDataSUB)[x]
  }
  else
  {
    # Do nothing
  }
  return(df2)
}, mc.cores=30)

# bind to single table
daisyResults <- do.call("rbind", lapply(1:length(daisyOUT), function(x) {
  tab1 <- daisyOUT[[x]]
  tab1$crispr_gene <- rownames(tab1)
  return(tab1)
}))


## TERMS AND CONDITIONS 

## Disclaimer of Warranty.
## THERE IS NO WARRANTY FOR THIS COMUTER CODE ("THE PROGRAM"), TO THE EXTENT PERMITTED BY APPLICABLE LAW. EXCEPT WHEN OTHERWISE STATED IN WRITING THE COPYRIGHT HOLDERS AND/OR OTHER PARTIES PROVIDE THE PROGRAM "AS IS" WITHOUT WARRANTY OF ANY KIND, EITHER EXPRESSED OR IMPLIED, INCLUDING, BUT NOT LIMITED TO, THE IMPLIED WARRANTIES OF MERCHANTABILITY AND FITNESS FOR A PARTICULAR PURPOSE. THE ENTIRE RISK AS TO THE QUALITY AND PERFORMANCE OF THE PROGRAM IS WITH YOU. SHOULD THE PROGRAM PROVE DEFECTIVE, YOU ASSUME THE COST OF ALL NECESSARY SERVICING, REPAIR OR CORRECTION.

## Limitation of Liability.
## IN NO EVENT UNLESS REQUIRED BY APPLICABLE LAW OR AGREED TO IN WRITING WILL ANY COPYRIGHT HOLDER, OR ANY OTHER PARTY WHO MODIFIES AND/OR CONVEYS THE PROGRAM AS PERMITTED ABOVE, BE LIABLE TO YOU FOR DAMAGES, INCLUDING ANY GENERAL, SPECIAL, INCIDENTAL OR CONSEQUENTIAL DAMAGES ARISING OUT OF THE USE OR INABILITY TO USE THE PROGRAM (INCLUDING BUT NOT LIMITED TO LOSS OF DATA OR DATA BEING RENDERED INACCURATE OR LOSSES SUSTAINED BY YOU OR THIRD PARTIES OR A FAILURE OF THE PROGRAM TO OPERATE WITH ANY OTHER PROGRAMS), EVEN IF SUCH HOLDER OR OTHER PARTY HAS BEEN ADVISED OF THE POSSIBILITY OF SUCH DAMAGES.

## Interpretation of sections 1 and 2.
## If the disclaimer of warranty and limitation of liability provided above cannot be given local legal effect according to their terms, reviewing courts shall apply local law that most closely approximates an absolute waiver of all civil liability in connection with the Program, unless a warranty or assumption of liability accompanies a copy of the Program in return for a fee.
